# Supplementary material for: Genome-wide Analysis Reveals Extensive Functional Interaction between DNA Replication Initiation and Transcription in the Genome of Trypanosoma brucei
Source: Cell Rep. 2012 Jul 26;2(1):185–97. doi: 10.1016/j.celrep.2012.06.007 (PMC3607257; doi:10.1016/j.celrep.2012.06.007)
Supplement: Table S1. Identification of T. brucei Genes Showing Greater than 1.4-Fold Change in mRNA Abundance, Determined by RNAseq, in PCF Cells 96 hr after Tetracycline-Induced Knockdown of ORC1/CDC6 by RNAi Relative to Control Cells, Related to Figure 6 [file mmc1.xls]

## Sheet: Sheet1
gene	tritrypdb_gene_id	tritrypdb_description	locus	gene	orc1KD	orc1normal	ln(fold_change)	test_stat	p_value	q_value	Foldchange (ORC1KD v Normal)	Foldchange (Magnitude)	notes on location
1	E_00121.10	Unknown	E_00121:31498-33499	1	47840.2	4169.25	-2.44013	4.71982	2.36049e-06	0.000577647	11.4745	11.4745	VSG, location unknown
2	Tb927.2.1380	leucine-rich repeat protein (LRRP), putative (27H14.270)	Tb927_02_v4:254761-257272	2	14519	2168.45	-1.90145	4.48583	7.26304e-06	0.00124416	6.69557	6.69557	Adjacent to rRNA and RHS units
3	Tb927.2.6180	iron/ascorbate oxidoreductase family protein, putative (36E18.90)	Tb927_02_v4:1114586-1115546	3	18310.1	3609.04	-1.62401	3.18177	0.00146379	0.0449367	5.0734	5.0734	end DGC, adjacent to VSG array. Multicopy, also adenosine transporter (2.6150 etc - not up?)
4	Tb927.3.5740	hypothetical protein	Tb927_03_v4:1602020-1602329	4	77745.6	15481.5	-1.6138	3.49706	0.000470411	0.0242715	5.02184	5.02184	end DGC, adjacent to ESAGs and VSGs
5	Tb927.8.480	phosphatidic acid phosphatase protein, putative	Tb927_08_v4:135692-136691	5	99282.4	19779.4	-1.61333	6.43899	1.20275e-10	9.36504e-08	5.01948	5.01948	end DGC, adjacent to VSG; 8.490, 8.500, 8.510 and 8.520 all up also)
6	Tb927.10.9550	hypothetical protein	Tb927_10_v5.embl:2357493-2358033	6	51441.3	11221.8	-1.52259	3.28828	0.00100802	0.0365833	4.58405	4.58405	between head-tail DGCs; 10.9460-9540 all up also
7	Tb927.6.540	gene related to expression site-associated gene 2 (GRESAG2), putative	Tb927_06_v4:229295-230660	7	30626.8	6939.2	-1.48469	4.27722	1.89243e-05	0.00249364	4.41359	4.41359	end DGC (6.530, 6.510, 6.500, 6.490, 6.470, 6.460 also up)
8	E_00237.11	Unknown	E_00237:11999-14218	8	118625	29930	-1.37711	12.0819	0	0	3.96341	3.96341	VSG, location unknown
9	Tb927.8.510	hypothetical protein	Tb927_08_v4:141812-142628	9	41253.4	10533.5	-1.36517	3.74949	0.000177193	0.0133128	3.9164	3.9164	end DGC (see 8.480)
10	Tb927.6.470	gene related to expression site-associated gene 2 (GRESAG2), putative	Tb927_06_v4:213252-214626	10	29309.9	7886.34	-1.31279	3.93931	8.17157e-05	0.00721541	3.71654	3.71654	end DGC (see 6.540)
11	Tb927.6.500	gene related to expression site-associated gene 2 (GRESAG2), putative	Tb927_06_v4:220659-222033	11	29309.9	7886.34	-1.31279	3.93931	8.17157e-05	0.00714179	3.71654	3.71654	end DGC (see 6.540)
12	Tb09.244.2080	hypothetical protein, unlikely	Tb927_09_fl_v5:2524484-2524763	12	164375	51017.6	-1.16998	3.63237	0.000280829	0.017686	3.22193	3.22193	downstream of end DGC, among VSG/VR/ESAG genes
13	Tb927.10.1220	hypothetical protein	Tb927_10_v5.embl:328819-329260	13	88469.6	28348.5	-1.13809	3.34297	0.000828869	0.0339678	3.12079	3.12079	between head-tail DGCs; no other inter-DGC genes in locus
14	Tb927.10.10210	procyclin-associated gene 4 (PAG4) protein (PAG4)	Tb927_10_v5.embl:2511691-2512813	14	93175.8	32539.2	-1.05204	6.15897	7.32194e-10	4.47946e-07	2.86349	2.86349	end DGC (10.10220, 10.10230 and 10.10340 also up)
15	Tb927.8.520	hypothetical protein	Tb927_08_v4:142727-143255	15	102663	35953.6	-1.04923	3.80692	0.000140706	0.011263	2.85543	2.85543	end DGC (see 8.480)
16	Tb927.2.3270	65 kDa invariant surface glycoprotein (10C8.435)	Tb927_02_v4:598049-599360	16	25768.7	9068.54	-1.04435	3.27112	0.00107121	0.0376021	2.84155	2.84155	end DGC
17	Tb11.01.3730	hypothetical protein, conserved	Tb927_11_v5_contig1_flk:3183252-3187368	17	9252.79	24546.1	0.975629	-4.26146	2.03097e-05	0.0025963	0.376956	2.65283	reduced expression, within DGC
18	Tb927.8.500	hypothetical protein	Tb927_08_v4:139717-140662	18	57585.5	22927.9	-0.920914	3.63664	0.000276213	0.0175242	2.51159	2.51159	end DGC (see 8.480)
19	Tb927.10.10220	procyclin-associated gene 2 (PAG2) protein (PAG2)	Tb927_10_v5.embl:2512929-2514186	19	84781.4	33800	-0.919617	5.83157	5.49098e-09	2.61279e-06	2.50833	2.50833	end DGC (see 10.10210)
20	Tb927.1.3760	hypothetical protein, conserved	Tb927_01_v4:805537-806224	20	87587.5	38596.7	-0.819473	3.50873	0.000450244	0.0244072	2.2693	2.2693	upstream DGC (antisense), adjacent to rRNA (1.3470 and others in loci also up)
21	Tb927.2.2060	variant surface glycoprotein (VSG)-related, putative (25N14.235)	Tb927_02_v4:393055-394390	21	32352.1	14277.3	-0.818008	3.31008	0.000932696	0.0350375	2.26598	2.26598	end DGC (VR; 2.2029 and 2.2020 - adjacent genes - also up
22	Tb927.10.10230	procyclin-associated gene 5 (PAG5) protein (PAG5)	Tb927_10_v5.embl:2514259-2515372	22	87530.4	40629.3	-0.767497	4.57784	4.69802e-06	0.000874752	2.15437	2.15437	end DGC (see 10.10210)
23	Tb927.7.6880	hypothetical protein, conserved	Tb927_07_v4:1944249-1944936	23	85029.2	40424.9	-0.74355	3.22092	0.0012778	0.0414557	2.10339	2.10339	between head-tail DGCs (among, but antisense to rRNA genes; 7.6870 also up)
24	Tb927.5.170	hypothetical protein, conserved	Tb927_05_v4:31667-32084	24	138739	67842.9	-0.715404	3.15443	0.00160813	0.0473322	2.045	2.045	among VSGs
25	Tb927.1.3740	hypothetical protein, unlikely	Tb927_01_v4:801840-802191	25	4055330	2001060	-0.706352	14.4918	0	0	2.02659	2.02659	upstream DGC (see 1.3760)
26	Tb11.v5.0103	Unknown	Tb927_11_v5_Ycontig_flk:413629-414232	26	615639	304926	-0.702592	7.43938	1.01252e-13	1.23889e-10	2.01898	2.01898	unknown
27	Tb927.10.10240	procyclin-associated gene 1 (PAG1) protein (PAG1)	Tb927_10_v5.embl:2515453-2516671	27	136669	68762.7	-0.686898	5.95381	2.61973e-09	1.40237e-06	1.98755	1.98755	end DGC (see 10.10210)
28	Tb09.244.2890	SLACS reverse transcriptase, putative	Tb927_09_fl_v5:2337673-2339053	28	42978.8	21853.1	-0.676364	3.49881	0.000467336	0.0245566	1.96671	1.96671	upstream DGC, adjacent to slRNA (both antisense)
29	Tb09.211.5015	SLACS reverse transcriptase, putative	Tb927_09_fl_v5:2293208-2295119	29	37460.7	19752.4	-0.640021	3.73274	0.000189411	0.0134075	1.89651	1.89651	divergent SSW (adjacent to slRNA)
30	Tb927.3.590	adenosine transporter, putative	Tb927_03_v4:147114-148503	30	77408.4	43380.9	-0.579075	3.44552	0.000569956	0.0271204	1.78439	1.78439	end DGC (antisense; adjacent to ESAGs and VSGs)
31	Tb927.6.460	procyclin associated gene 3 (PAG3) protein,procyclin PARP A,procyclic acidic repetitive protein A (PAG3)	Tb927_06_v4:212508-213117	31	414952	245023	-0.526811	4.93915	7.84626e-07	0.000240012	1.69352	1.69352	end DGC (see 6.540)
32	Tb927.6.490	procyclin associated gene 3 (PAG3) protein,procyclin PARP A,procyclic acidic repetitive protein A (PAG3)	Tb927_06_v4:219915-220524	32	421386	251000	-0.518098	4.92691	8.35392e-07	0.000238504	1.67883	1.67883	end DGC (see 6.540)
33	Tb927.5.460	hypothetical protein, conserved	Tb927_05_v4:142421-142754	33	436464	260734	-0.515207	3.57169	0.000354681	0.020526	1.67398	1.67398	end DGC (but surrounding genes no evidence for change)
34	Tb927.6.530	procyclin associated gene 3 (PAG3) protein,procyclin PARP A,procyclic acidic repetitive protein A (PAG3)	Tb927_06_v4:228551-229160	34	375551	226487	-0.505707	4.4652	7.99952e-06	0.00134345	1.65816	1.65816	end DGC (see 6.540)
35	Tb927.7.170	expression site-associated gene (ESAG) protein, putative,expression site-associated gene 9 (ESAG9) protein, putative	Tb927_07_v4:23502-24285	35	432709	262518	-0.499748	7.13669	9.56124e-13	1.02365e-09	1.6483	1.6483	upstream DGC (antisense; adjacent to VSGs; 7.160 also up)
36	Tb927.4.4900	hypothetical protein	Tb927_04_v4:1341283-1342792	36	63468.8	38948.5	-0.488308	3.25071	0.00115116	0.0391258	1.62956	1.62956	within DGC
37	Tb11.01.8270	hypothetical protein, conserved,zinc finger protein family member, putative (ZC3H46)	Tb927_11_v5_contig1_flk:4395447-4396980	37	69733.4	112511	0.47837	-4.57754	4.70482e-06	0.000857378	0.619792	1.61344	reduced expression, within DGC
38	Tb927.8.6010	hypothetical predicted multi-pass transmembrane protein	Tb927_08_v4:1758757-1759258	38	1428270	905257	-0.455998	8.13637	4.44089e-16	9.50906e-13	1.57775	1.57775	within DGC
39	Tb09.244.0810	hypothetical protein	Tb927_09_fl_v5:2862893-2863229	39	3126500	1985030	-0.454277	9.32409	0	0	1.57504	1.57504	among VSGs (adjacent to rRNA)
40	Tb11.47.0036	calpain, putative,cysteine peptidase, Clan CA, family C2, putative	Tb927_11_v5_contig1_flk:296735-310093	40	248430	390056	0.451127	-7.49427	6.66134e-14	9.50906e-11	0.636909	1.57008	reduced expression, within DGC
41	Tb927.1.275	expression site-associated gene (ESAG, pseudogene), putative,expression site-associated gene 4 (ESAG4), pseudogene	Tb927_01_v4:108057-110934	41	69664.7	44561.8	-0.446817	4.58259	4.59257e-06	0.000914776	1.56333	1.56333	subtelomere (RHS environment)
42	Tb927.2.910	expression site-associated gene (ESAG, pseudogene), putative,expression site-associated gene 4 (ESAG4), degenerate	Tb927_02_v4:153733-156642	42	83854.7	54323.4	-0.43413	5.10052	3.38723e-07	0.000111583	1.54362	1.54362	subtelomere (RHS environment)
43	Tb927.2.1260	expression site-associated gene (ESAG, pseudogene), putative,expression site-associated gene 4 (ESAG4), degenerate	Tb927_02_v4:231300-234354	43	107489	70260.4	-0.425181	5.83301	5.44353e-09	2.74258e-06	1.52987	1.52987	subtelomere (RHS environment)
44	Tb10_r2	Unknown	Tb927_10_v5.embl:3986708-3988536	44	8773300	5762710	-0.420306	6.00714	1.88823e-09	1.07818e-06	1.52243	1.52243	unknown
45	Tb11.02.5680	hypothetical protein, conserved	Tb927_11_v5_contig1_flk:2207932-2208652	45	219966	144806	-0.418081	3.75365	0.000174275	0.0133274	1.51904	1.51904	within DGC (adjacent to snoRNA)
46	Tb11_r2	Unknown	Tb927_11_v5_contig1_flk:4559062-4560169	46	8396170	5573540	-0.409745	6.33996	2.29826e-10	1.64038e-07	1.50643	1.50643	unknown
47	Tb11.v5.0076	Unknown	Tb927_11_v5_Ycontig_flk:6487-6937	47	6542430	4347100	-0.408801	7.89616	2.88658e-15	4.94471e-12	1.50501	1.50501	unknown
48	Tb11.57.0008	calpain-like protein, putative,cytoskeleton assocociated protein, putative	Tb927_11_v5_contig1_flk:279193-296707	48	198354	297860	0.406569	-6.74855	1.49332e-11	1.27903e-08	0.66593	1.50166	reduced expression, within DGC
49	Tb927.7.4350	hypothetical protein, conserved	Tb927_07_v4:1153206-1153686	49	367925	247732	-0.395534	3.74964	0.000177087	0.0134226	1.48517	1.48517	within DGC
50	Tb11.02.0730	metacaspase,cysteine peptidase, Clan CD, family C13 (mca1)	Tb927_11_v5_contig1_flk:914997-916116	50	183982	124169	-0.393198	4.31819	1.57313e-05	0.00213871	1.48171	1.48171	start of DGC
51	Tb927.2.660	expression site-associated gene (ESAG, pseudogene), putative,expression site-associated gene 4 (ESAG4), degenerate	Tb927_02_v4:120230-123178	51	104714	71460.3	-0.382089	5.15321	2.56061e-07	9.13819e-05	1.46535	1.46535	start of DGC, within subtelomere
52	Tb927.5.310	hypothetical protein	Tb927_05_v4:76125-77349	52	125261	86724.3	-0.367663	3.44133	0.000578869	0.0269457	1.44436	1.44436	end DGC, downstream of 75kDa ISGs (5.350, 360, 370, 380)
53	Tb927.10.10280	microtubule-associated protein, putative	Tb927_10_v5.embl:2524670-2531786	53	2152860	3101640	0.365133	-4.93783	7.89965e-07	0.000233312	0.694104	1.44071	end DGC, upstream of PAG (10.10210, 220, 240)
54	Tb11.02.5110	origin recognition complex subunit 1 (ORC1), putative,cell division cycle 6 (CDC6), putative	Tb927_11_v5_contig1_flk:2031411-2032722	54	115624	166176	0.362703	-3.73326	0.000189017	0.0134911	0.695792	1.43721	ORC
55	Tb927.7.4410	hypothetical protein, conserved	Tb927_07_v4:1172803-1174081	55	178065	124809	-0.355365	4.55588	5.21673e-06	0.000930861	1.4267	1.4267	within DGC
56	Tb927.8.1370	hypothetical protein, conserved	Tb927_08_v4:445050-445557	56	487775	342377	-0.353943	3.71108	0.000206378	0.0143709	1.42467	1.42467	start DGC (8.1380 also start, transcribed other strand, and shows increase)
57	Tb927.4.130	receptor-type adenylate cyclase GRESAG 4, pseudogene, putative,receptor-type adenylate cyclase GRESAG 4, degenerate	Tb927_04_v4:13665-16569	57	61978.8	43650.8	-0.35057	3.49871	0.000467517	0.0244163	1.41988	1.41988	start DGC, subtelomere (4.110, 120, 140 all increased)
58	Tb927.10.13170	hypothetical protein, conserved	Tb927_10_v5.embl:3203260-3204292	58	235750	166376	-0.348521	4.40114	1.07686e-05	0.00164702	1.41697	1.41697	within DGC
59	Tb11.01.3915	RNA-binding protein, putative (RBP5)	Tb927_11_v5_contig1_flk:3232669-3233062	59	1372630	969604	-0.347596	5.72	1.06522e-08	4.80189e-06	1.41566	1.41566	start DGC (01.3810 and intervening genes all show increase)
60	Tb11.v5.0060	Unknown	Tb927_11_v5_contig1_flk:310408-314971	60	523618	741061	0.34732	-6.24275	4.29935e-10	2.83261e-07	0.706579	1.41527	unknown
61	Tb927.3.5790	expression site-associated gene (ESAG, pseudogene), putative,expression site-associated gene 9 (ESAG9), point mutation	Tb927_03_v4:1621078-1622149	61	139718	98823.2	-0.346292	3.32536	0.000883048	0.0345356	1.41382	1.41382	start DGC, subtelomere, beside VSGs(surrounding genes increase)
62	Tb927.6.4040	hypothetical protein, conserved	Tb927_06_v4:1178690-1179416	62	420595	301061	-0.334356	4.41483	1.01089e-05	0.00157423	1.39704	1.39704	within DGC
